# Supplementary material for: Biological Prognostic Value of miR-155 for Survival Outcome in Head and Neck Squamous Cell Carcinomas: Systematic Review, Meta-Analysis and Trial Sequential Analysis
Source: Biology (Basel). 2022 Apr 24;11(5):651. doi: 10.3390/biology11050651 (PMC9138061; doi:10.3390/biology11050651)
Supplement: Supplementary file 1 [file biology-11-00651-s001.zip]

Archive with 2 entries (2 files):
- supplementary file S1.pdf
- supplementary file S2.pdf
